# Supplementary material for: Alcohol withdrawal syndrome in ICU patients: Clinical features, management, and outcome predictors
Source: PLoS One. 2021 Dec 20;16(12):e0261443. doi: 10.1371/journal.pone.0261443 (PMC8687554; doi:10.1371/journal.pone.0261443)
Supplement: S1 Dataset — (CSV) [file pone.0261443.s004.csv]

HOSP_ADM	ED_ADM	HOSP_DISCH	HOSP_LOS	ICU_ADM	ICU_DISCH	ICU_LOS	Gender	PMH_Alcohol	PMH_alcohol_dose_g	PMH_pancreatitis	PMH_cirrhosis	PMH_Gayet_Wernicke	PMH_Korsakoff	PMH_smoker	PMH_drugs	toxicomanie non IV	toxicomanie IV	PMH_AWS_DT	PMH_AWS	PMH_DT	PMH_seizures_alcohol	PMH_depression	PMH_psychosis	PMH_dementia	PMH_stroke	PMH_seizures	Charlson_index	Chronic_antipsychotics	Chronic_antipsychotics_type	Chronic_benzo	Chronic_benzo_type	Chronic_antidepressants	Chronic_morphine	CUSHMAN_ED_admission	CUSHMAN_ICU_admission	RASS_ICU_admission	SOFA_ICU_admission	SAPS2_ICU_admission	CUSHMAN_worst_ICU	date_worst_CUSHMAN	Time_ICU_worst_cushman	AWS_diagnosis_ICU_admission	Reason_ICU_adm	Reason_ICU_adm_ARF	Reason_ICU_adm_HypoTA	Reason_ICU_adm_Confusion	Reason_ICU_adm_Seizures	Reason_ICU_adm_Coma	Reason_ICU_adm_cardiac_arrest
18/05/2017	1			18/05/2017	31/05/2017	14	0	1		1	0	0	0	1	0	0	0	0	0	0	0	1	0	0	0	0	0	0	0	0	0	0	0				8	23	13	30/05/2017	13	0	other	0	1	0	0	0	0
19/01/2018	1	30/01/2018	12	19/01/2018	29/01/2018	11	0	1	512	0	0	0	0	1	0	0	0	0	0	0	0	0	0	0	0	0	0	0	0	0	0	0	0	7	10	-5	8	24	18	22/01/2018	4	1	confusion_coma	0	0	0	0	0	0
27/12/2018	0	01/01/2019	6	27/12/2018	01/01/2019	6	0	1		0	0	0	0	0	0	0	0	1	1	0	0	1	0	0	0	0	1	1	1	1	2	1	0			-5	5	45	14	29/12/2018	3	0	confusion_coma	0	0	0	0	1	0
05/03/2019	1	19/03/2019	15	05/03/2019	18/03/2019	14	0	1		0	0	0	0	1	0	0	0	0	0	0	0	0	1	0	0	0	0	0	0	1	1	0	0	12	14		1	17	17	06/03/2019	2	1	confusion_coma	0	0	1	0	0	0
26/03/2019	0			30/03/2019	09/04/2019	11	0	1		0	0	0	1	1	0	0	0	1	1	0	1	0	0	0	0	0	1	1	1	1	1	0	0	9		-5	8	34	14	31/03/2019	2	1	confusion_coma	0	0	0	0	0	0
02/12/2019	0	04/12/2019	3	02/12/2019	04/12/2019	3	0	1		0	0	0	0	0	0	0	0	0	0	0	0	1	0	0	1	0	3	0	0	0	0	0	0		4		3	12	5	03/12/2019	2	0	seizures	0	0	0	1	1	0
12/11/2019	1	14/11/2019	3	13/11/2019	14/11/2019	2	0	1	180	0	0	0	0	1	0	0	0	0	0	0	0	1	0	0	0	0	0	0	0	1	4	1	0	2	8		1	13	8	13/11/2019	1	1	confusion_coma	0	0	0	0	0	0
28/08/2017	1	30/08/2017	3	28/08/2017	30/08/2017	3	0	1		0	0	0	0	1	0	0	0	0	0	0	0	0	0	0	0	0	0	0	0	0	0	0	0	11	6		2	22	11	28/08/2017	1	1	confusion_coma	0	0	0	0	0	0
27/08/2019	1	30/08/2019	4	27/08/2019	29/08/2019	3	0	1	105	0	0	0	0	0	0	0	0	0	0	0	0	1	0	0	0	0	1	0	0	0	0	0	0	11	9		0	13	11	27/08/2019	1	1	confusion_coma	0	0	0	0	0	0
29/04/2018	1	02/05/2018	4	29/04/2018	30/04/2018	2	1	1	144	0	0	0	0	1	0	0	0	0	0	0	0	1	0	0	0	0	0	1	8	1	2	1	0	3	0		0	13	3	29/04/2018	1	1	seizures	0	0	0	1	0	0
23/10/2019	1	27/10/2019	5	24/10/2019	26/10/2019	3	0	1	128	0	0	0	0	1	0	0	0	0	0	0	0	0	0	0	0	0	0	0	0	1	1	0	0	9	6		1	16	15	23/10/2019	0	1	confusion_coma	0	0	0	0	0	0
11/01/2018	0	15/01/2018	5	11/01/2018	15/01/2018	5	1	1		0	0	0	0	0	0	0	0	1	0	1	0	1	0	0	0	0	3	0	0	0	0	0	0		7		3	37	7	11/01/2018	1	1	seizures	0	0	0	1	0	0
22/08/2019	1	27/08/2019	6	23/08/2019	26/08/2019	4	0	1	34	0	0	0	0	1	0	0	0	0	0	0	0	0	0	0	0	0	0	0	0	0	0	0	0	8	16		3	13	19	23/08/2019	1	1	seizures	0	0	0	0	0	0
11/07/2019	1	16/07/2019	6	12/07/2019	15/07/2019	4	0	1	100	0	0	0	0	0	0	0	0	1	1	0	0	0	0	0	0	1	0	0	0	0	0	0	0	0	0		1	15	4	14/07/2019	3	0	sepsis	0	0	0	0	0	0
21/06/2017	0	26/06/2017	6	21/06/2017	26/06/2017	6	0	1		0	0	0	0	1	0	0	0	0	0	0	0	1	0	0	0	0	1	0	0	1	1	1	0		6		0	13	6	21/06/2017	1	1	trauma	0	0	1	0	0	0
26/09/2018	1	02/10/2018	7	26/09/2018	01/10/2018	6	0	1	58	0	0	0	0	1	0	0	0	0	0	0	0	0	0	0	0	0	1	0	0	0	0	0	0	9	5		4	15	13	26/09/2018	1	1	other	0	0	0	0	0	0
23/07/2019	1	30/07/2019	8	25/07/2019	27/07/2019	3	0	1	270	0	0	0	0	1	0	0	0	0	0	0	0	0	0	0	0	0	0	0	0	0	0	0	0	7	7		3	19	16	26/07/2019	2	1	trauma	0	0	0	0	0	0
07/12/2018	1	14/12/2018	8	07/12/2018	14/12/2018	8	0	1		0	1	0	0	1	0	0	0	0	0	0	0	0	0	0	0	0	4	0	0	0	0	0	0	6	9		1	16	9	07/12/2018	1	1	seizures	0	0	0	1	0	0
29/09/2017	1	06/10/2017	8	29/09/2017	03/10/2017	5	0	1	63	0	0	0	0	1	0	0	0	0	0	0	0	1	0	0	0	0	1	1	1	0	0	0	0	0	0		3	22	9	01/10/2017	3	0	AKI	0	0	0	0	1	0
06/10/2019	0	14/10/2019	9	09/10/2019	14/10/2019	6	0	1	80	0	0	0	0	0	0	0	0	0	0	0	0	0	0	0	0	1	0	0	0	0	0	0	0		8		0	10	15	10/10/2019	2	1	confusion_coma	0	0	0	0	0	0
12/12/2017	1	20/12/2017	9	12/12/2017	15/12/2017	4	1	1	192	0	0	0	0	0	0	0	0	0	0	0	0	1	0	0	0	0	7	0	0	1	4	1	0	0	0		1	27	3	15/12/2017	4	0	sepsis	1	0	0	0	0	0
05/03/2018	1	14/03/2018	10	06/03/2018	10/03/2018	5	0	1	48	0	0	0	0	0	0	0	0	0	0	0	0	0	0	0	0	0	0	0	0	0	0	0	0	14	11		1	29	17	06/03/2018	1	1	confusion_coma	0	0	0	0	0	0
11/08/2019	0	21-ao�t	11	14/08/2019	21/08/2019	8	0	1	53	0	1	0	0	1	0	0	0	1	1	1	0	0	0	0	0	0	3	0	0	0	0	0	0		8		2	13	14	14/08/2019	1	1	confusion_coma	0	0	1	0	0	0
29/07/2019	1			31/07/2019	02/08/2019	3	0	1	576	0	0	0	0	1	0	0	0	1	1	0	1	0	0	0	0	0	0	0	0	0	0	0	0	5	6		3	19	13	31/07/2019	1	1	confusion_coma	0	0	0	0	0	0
10/08/2018	1			11/08/2018	16/08/2018	6	1	1	120	0	0	0	0	0	0	0	0	0	0	0	0	0	0	0	0	0	1	0	0	0	0	0	0	0	5		4	25	13	14/08/2018	4	0	AKI	0	0	0	0	0	0
04/11/2016	0	26/01/2017	84	06/11/2016	15/11/2016	10	0	1	160	0	0	0	1	1	0	0	0	1	1	0	1	1	0	0	0	0	0	0	0	0	0	0	0		6		4	27	8	06/11/2016	1	1	confusion_coma	0	0	0	0	1	0
01/02/2017	1			01/02/2017	01/03/2017	29	0	1		0	0	0	0	1	0	0	0	0	0	0	0	0	0	0	0	0	1	0	0	0	0	0	0				8	40				0	sepsis	1	1	0	0	0	0
06/03/2017	1	03/04/2017	29	06/03/2017	24/03/2017	19	0	1	240	0	0	0	0	1	1	1	0	0	0	0	0	1	0	0	0	0	2	1	1	1	1	1	0	9	5		2	13	13	16/03/2017	11	0	sepsis	1	0	0	0	0	0
17/04/2017	0	28/05/2017	42	22/04/2017	04/05/2017	13	0	1	240	0	1	0	0	1	0	0	0	0	0	0	0	0	0	0	0	0	4	0	0	0	0	0	0		9		6	25	9	22/04/2017	1	1	sepsis	1	0	0	0	1	0
10/05/2017	0	12/06/2017	34	13/05/2017	12/06/2017	31	0	1	106	0	0	0	0	1	1	1	1	0	0	0	0	0	0	0	0	0	0	0	0	0	0	0	0		7		8	44	7	13/05/2017	1	1	sepsis	1	1	0	0	1	0
21/07/2017	0	13/09/2017	55	22/07/2017	03/08/2017	13	0	1		0	0	0	0	1	0	0	0	0	0	0	0	0	0	0	0	0	0	0	0	0	0	0	0		0	-5	9	18	8	26/07/2017	5	0	surgery	0	0	0	0	0	0
20/08/2017	0	11/10/2017	53	21/08/2017	04/10/2017	45	0	1	30	0	0	0	0	1	0	0	0	0	0	0	0	0	0	0	0	0	0	0	0	0	0	0	0		5		2	10	10	23/08/2017	3	0	sepsis	1	0	0	0	0	0
20/09/2017	0	27/10/2017	38	24/09/2017	23/10/2017	30	0	1	59	0	0	0	0	0	0	0	0	0	0	0	0	0	0	0	0	0	1	0	0	0	0	0	0		15		1	17	17	24/09/2017	1	1	sepsis	1	0	0	0	0	0
03/12/2017	0	11/01/2018	40	03/12/2017	23/12/2017	21	0	1	100	0	1	0	0	1	0	0	0	0	0	0	0	1	0	0	0	0	10	0	0	0	0	0	0			-5	8	60	11	10/12/2017	8	0	sepsis	0	0	0	0	1	0
24/12/2017	1	08/02/2018	47	24/12/2017	03/01/2018	11	0	1	72	0	0	0	0	0	0	0	0	0	0	0	0	0	0	0	0	0	2	0	0	0	0	0	0				6	36	4	03/01/2018	11	0	sepsis	1	1	1	0	0	0
21/12/2017	0	21/01/2018	32	21/12/2017	04/01/2018	15	1	1	38	0	0	0	0	1	0	0	0	0	0	0	0	1	0	0	0	1	4	0	0	0	0	0	0			-5	13	62	10	24/12/2017	4	0	confusion_coma	0	0	0	0	1	0
12/02/2018	1	15/03/2018	32	13/02/2018	05/03/2018	21	0	1	169	1	0	0	0	1	0	0	0	1	1	1	0	0	1	0	0	0	0	0	0	1	1	1	0	9	6		1	16	19	17/02/2018	5	0	sepsis	0	0	0	0	0	0
01/03/2018	1	30/04/2018	61	01/03/2018	22/03/2018	22	0	1		0	1	0	0	1	0	0	0	1	1	0	1	0	0	0	0	0	10	0	0	1	1	0	0			-5	11	56	13	03/03/2018	3	0	sepsis	1	1	0	1	0	0
13/03/2018	1	19/04/2018	38	14/03/2018	03/04/2018	21	0	1	20	0	0	0	0	1	0	0	0	0	0	0	0	0	0	0	0	0	3	0	0	0	0	0	0			-5	6	32	11	16/03/2018	3	0	other	0	1	0	0	0	0
02/05/2018	1	27/07/2018	87	03/05/2018	17/05/2018	15	0	1	120	1	0	0	0	1	1	1	0	1	1	0	0	0	0	0	0	0	1	0	0	0	0	0	0	7	5		10	18	10	10/05/2018	8	0	sepsis	1	1	0	0	0	0
03/07/2018	1	01/08/2018	30	04/07/2018	20/07/2018	17	0	1		0	0	0	0	1	0	0	0	0	0	0	0	0	0	1	0	0	1	0	0	0	0	0	0	9	7		3	13	11	12/07/2018	9	1	sepsis	1	0	0	0	0	0
29/07/2018	0	31/08/2018	34	03/08/2018	24/08/2018	22	0	1	80	0	0	0	0	1	0	0	0	0	0	0	0	0	0	0	0	0	0	0	0	0	0	0	0				2	10	7	13-ao�t	11	0	other	0	1	0	0	0	0
06/08/2018	0	07/09/2018	33	09/08/2018	27/08/2018	19	1	1	240	0	0	0	0	1	0	0	0	0	0	0	0	1	0	0	0	0	0	0	0	0	0	0	0			-5	14	60	6	16/08/2018	8	0	other	0	0	0	0	0	1
11/09/2018	1	18/10/2018	38	11/09/2018	14/09/2018	4	0	1	38	0	0	0	0	0	0	0	0	0	0	0	0	0	0	0	0	0	5	0	0	0	0	0	0	6	7		5	41	9	11/09/2018	1	1	sepsis	0	0	0	0	0	0
07/10/2018	0	14/12/2018	69	14/10/2018	22/10/2018	9	0	1	135	0	0	0	0	1	0	0	0	0	0	0	0	0	0	0	0	0	0	0	0	0	0	0	0		11		3	16	14	15/10/2018	2	1	sepsis	1	0	0	0	0	0
01/03/2019	1	17/04/2019	48	01/03/2019	21/03/2019	21	0	1	127	0	0	0	0	1	0	0	0	0	0	0	0	0	0	0	0	0	0	0	0	1	4	0	0	8	18		3	6	18	01/03/2019	1	1	confusion_coma	0	0	0	0	0	0
17/04/2019	0	04/07/2019	79	23/04/2019	29/04/2019	7	1	1	40	0	0	0	0	0	0	0	0	0	0	0	0	0	0	0	0	0	2	0	0	0	0	0	0			-5	10	52	8	27/04/2019	5	0	surgery	0	0	0	0	0	0
13/04/2019	1	14/05/2019	32	13/04/2019	04/05/2019	22	0	1		0	0	0	0	0	0	0	0	0	0	0	0	0	0	0	0	0	6	0	0	1	1	0	0			-5	7	40	10	24/04/2019	12	0	confusion_coma	0	0	0	0	1	0
20/04/2019	1	18/05/2019	29	21/04/2019	07/05/2019	17	0	1		0	1	0	0	0	0	0	0	0	0	0	0	0	0	0	0	0	6	0	0	0	0	0	0		4		3	31	11	25/04/2019	5	0	confusion_coma	0	0	0	0	1	0
19/05/2019	1	20/06/2019	33	19/05/2019	27/05/2019	9	0	1	240	0	0	0	0	1	0	0	0	0	0	0	0	0	0	0	0	0	1	0	0	0	0	0	0		7		8	46	12	26/05/2019	8	0	sepsis	1	0	0	0	0	0
04/07/2019	1	21/08/2019	49	05/07/2019	20/07/2019	16	0	1	42	1	0	0	0	1	0	0	0	0	0	0	1	1	0	0	1	0	3	0	0	1	1	0	0	9	15		0	13	18	05/07/2019	1	1	trauma	0	0	0	0	0	0
24/07/2019	0	08/10/2019	77	24/07/2019	31/07/2019	8	0	1		0	0	0	0	1	0	0	0	0	0	0	0	0	0	0	0	0	3	0	0	0	0	0	0			-5	8	47	15	25/07/2019	2	0	sepsis	1	0	0	0	0	0
27/09/2019	1	29/10/2019	33	27/09/2019	10/10/2019	14	0	1	376	0	0	0	0	1	1	1	0	1	1	0	1	0	0	0	0	0	0	0	0	0	0	0	0	8		-4	9	33	14	07/10/2019	11	0	sepsis	1	1	0	0	0	0
20/10/2019	0	16/01/2020	89	26/10/2019	03/12/2019	39	0	1	144	0	0	0	0	1	0	0	0	0	0	0	0	0	0	1	0	0	2	0	0	0	0	0	0		9		1	6	12	26/10/2019	1	1	confusion_coma	0	0	1	0	0	0
12/06/2018	1	10/07/2018	29	13/06/2018	15/06/2018	3	0	1	144	0	0	0	0	0	0	0	0	0	0	0	0	0	0	0	1	0	4	0	0	1	1	0	0		0		5	29	4	15/06/2018	3	1	confusion_coma	0	0	0	0	1	0
20/03/2018	1	17/04/2018	29	20/03/2018	30/03/2018	11	0	1	240	0	0	0	0	1	0	0	0	0	0	0	0	0	0	0	0	0	0	0	0	0	0	0	0	8	5		5	28	13	24/03/2018	5	0	sepsis	0	1	0	0	0	0
15/03/2019	0	14/04/2019	31	15/03/2019	22/03/2019	8	0	1	180	0	0	0	0	1	1	1	0	1	1	1	1	1	0	0	0	0	4	0	0	1	1	1	0		2		7	24	7	19/03/2019	5	0	other	0	1	0	0	0	0
14/04/2018	1	15/05/2018	32	14/04/2018	20/04/2018	7	0	1	58	0	0	0	0	1	0	0	0	0	0	0	0	0	0	0	0	0	3	0	0	0	0	0	0	0	0		2	24	11	16/04/2018	3	0	sepsis	0	0	1	0	0	0
10/04/2018	1	11/05/2018	32	10/04/2018	18/04/2018	9	0	1	92	0	0	0	0	1	0	0	0	0	0	0	0	0	0	0	0	0	1	0	0	0	0	0	0	0	2		5	36	8	15/04/2018	6	0	AKI	0	1	0	0	0	0
02/03/2018	1	04/04/2018	34	02/03/2018	04/03/2018	3	0	1	106	0	0	0	0	1	0	0	0	0	0	0	1	0	0	0	0	0	0	0	0	0	0	0	0	14	6		2	13	14	02/03/2018	1	1	seizures	0	0	0	1	0	0
16/02/2017	0	21/03/2017	34	18/02/2017	19/02/2017	2	0	1	64	0	1	0	0	1	0	0	0	0	0	0	0	0	0	0	0	0	7	0	0	1	4	0	0		11		0	18	15	18/02/2017	1	1	other	0	0	0	0	0	0
25/04/2018	1	29/05/2018	35	27/04/2018	30/04/2018	4	1	1	40	0	1	0	0	0	0	0	0	0	0	0	0	0	0	0	0	0	5	1	1	1	1	0	0	12	4		4	18	12	27/04/2018	1	1	confusion_coma	0	0	0	0	0	0
11/01/2018	0	15/02/2018	36	11/01/2018	18/01/2018	8	0	1		0	0	0	0	1	1	1	0	0	0	0	0	1	0	0	0	0	1	0	0	0	0	1	0		4		6	30	10	14/01/2018	4	1	confusion_coma	0	0	1	1	0	0
27/11/2017	1	02/01/2018	37	28/11/2017	01/12/2017	4	0	1	72	0	0	0	0	1	0	0	0	0	0	0	0	1	0	0	0	0	2	0	0	0	0	1	0	7	4		4	18	17	30/11/2017	3	0	other	0	0	0	0	0	1
30/04/2018	1	08/06/2018	40	30/04/2018	11/05/2018	12	1	1		0	0	0	0	1	0	0	0	0	0	0	0	0	0	0	1	0	4	0	0	0	0	0	0	0	0		2	33	10	03/05/2018	4	0	trauma	0	0	0	0	0	0
30/10/2019	1	09/12/2019	41	30/10/2019	05/11/2019	7	1	1		0	0	0	0	0	0	0	0	1	1	0	0	1	0	1	0	0	6	0	0	0	0	0	0		0		3	36	3	04/11/2019	6	0	AKI	0	0	0	0	0	0
09/12/2019	0	20/01/2020	43	10/12/2019	11/12/2019	2	0	1	192	0	0	0	0	1	0	0	0	1	1	0	1	0	0	0	0	1	3	0	0	1	1	0	0		9	0	2	20	9	10/12/2019	1	1	confusion_coma	0	0	0	0	0	0
01/02/2018	1	23/03/2018	51	02/02/2018	13/02/2018	12	0	1	256	0	0	0	0	1	0	0	0	0	0	0	0	0	0	0	0	0	2	0	0	0	0	0	0	11	17		1	17	17	02/02/2018	1	1	trauma	0	0	0	0	0	0
23/01/2017	1	18/03/2017	55	24/01/2017	01/02/2017	9	0	1	120	0	0	0	0	1	0	0	0	0	0	0	0	1	0	0	0	0	2	0	0	1	4	1	0	0	4		9	43	10	30/01/2017	7	0	AKI	0	0	0	0	0	0
27/02/2018	0	07/05/2018	70	01/03/2018	05/03/2018	5	0	1	128	1	0	0	0	1	1	1	1	1	1	0	0	1	0	0	0	0	0	1	8	1	1	1	0		11		2	10	18	02/03/2018	2	1	sepsis	0	0	0	0	0	0
21/03/2019	1	30/09/2019	194	21/03/2019	26/03/2019	6	0	1	126	0	0	0	1	1	0	0	0	1	1	0	0	0	0	0	0	0	1	0	0	0	0	0	0		6	0	1	0	9	22/03/2019	2	0	trauma	0	0	0	0	0	0
14/09/2017	1	19/11/2019	797	15/09/2017	21/09/2017	7	0	1		0	0	0	1	1	0	0	0	0	0	0	0	1	0	0	0	0	6	0	0	0	0	1	0	15	11		3	18	15	14/09/2017	0	1	confusion_coma	0	0	1	0	0	0
07/02/2017	1	01/03/2017	23	08/02/2017	22/02/2017	15	0	1	87	0	0	0	0	1	1	1	0	0	0	0	0	1	0	0	0	0	0	0	0	1	1	0	0	12	5	-3	8	52	12	07/02/2017	0	1	trauma	0	0	1	0	0	0
22/03/2017	0	31/03/2017	10	22/03/2017	27/03/2017	6	0	1	144	0	0	0	0	1	0	0	0	0	0	0	0	0	0	0	0	0	1	0	0	0	0	0	0		7	-3	6	35	10	25/03/2017	4	0	seizures	0	0	0	1	0	0
12/04/2017	0			12/04/2017	29/04/2017	18	0	1	72	0	0	0	0	1	0	0	0	0	0	0	0	0	0	0	0	0	0	0	0	0	0	0	0		5	-5	7	45	20	14/04/2017	3	0	other	0	0	0	0	0	1
20/04/2017	0	09/05/2017	20	20/04/2017	27/04/2017	8	0	1	100	0	0	0	0	0	0	0	0	0	0	0	0	0	0	0	0	0	2	0	0	0	0	0	0		5		2	23	12	21/04/2017	2	1	seizures	0	0	0	1	0	0
15/05/2017	0	18/05/2017	4	15/05/2017	18/05/2017	4	0	1	370	0	0	0	0	1	1	1	1	0	0	0	0	1	0	0	0	0	0	1	1	0	0	1	0			-5	5	43	17	18/05/2017	4	0	confusion_coma	0	0	0	0	1	0
11/05/2017	1			12/05/2017	30/05/2017	19	0	1		0	0	0	0	0	0	0	0	0	0	0	0	0	0	0	0	0	1	0	0	0	0	0	0	12	5	-5	3	16	20	15/05/2017	4	1	trauma	0	0	0	0	0	0
02/06/2017	0	06/06/2017	5	02/06/2017	04/06/2017	3	0	1		0	0	0	0	0	0	0	0	0	0	0	0	0	0	0	1	0	2	0	0	1	1	0	0			-2	5	41	5	04/06/2017	3	1	seizures	0	0	0	1	0	0
14/09/2017	1	05/10/2017	22	15/09/2017	28/09/2017	14	0	1		0	0	0	0	1	0	0	0	1	1	1	1	1	0	0	0	0	4	1	1	1	1	1	0	13	4		2	28	17	23/09/2017	9	1	sepsis	0	0	1	0	0	0
29/09/2017	1	16/10/2017	18	29/09/2017	11/10/2017	13	0	1	144	0	0	0	0	0	0	0	0	0	0	0	0	1	0	0	0	0	4	0	0	1	1	1	0	4	9		3	28	9	29/09/2017	1	1	sepsis	1	0	0	0	0	0
18/11/2017	0	05/12/2017	18	19/11/2017	29/11/2017	11	0	1	58	0	0	0	0	0	0	0	0	0	0	0	0	1	0	0	1	0	2	0	0	1	4	1	0			-5	8	37				1	confusion_coma	0	0	0	0	1	0
17/11/2017	0	06/12/2017	20	17/11/2017	01/12/2017	15	0	1	120	0	0	0	0	1	0	0	0	1	1	0	1	0	0	0	0	0	1	0	0	0	0	0	0		7		3	52	9	27/11/2017	11	0	other	0	1	0	0	0	0
20/12/2017	1	27/12/2017	8	20/12/2017	21/12/2017	2	0	1	169	0	0	0	0	1	0	0	0	0	0	0	0	0	0	0	0	0	1	0	0	0	0	0	0	3	3	-4	7	45	3	20/12/2017	1	1	seizures	0	0	0	1	0	0
23/12/2017	0	25/12/2017	3	23/12/2017	25/12/2017	3	0	1		0	0	0	0	1	1	1	1	0	0	0	0	0	0	0	0	0	0	0	0	0	0	0	0		4	-5	10	43	4	23/12/2017	1	0	trauma	0	0	0	0	1	0
31/12/2017	1	03/01/2018	4	31/12/2017	03/01/2018	4	0	1	241	0	0	0	0	0	0	0	0	0	0	0	0	0	0	0	0	1	3	0	0	0	0	0	0			-5	6	50	11	31/12/2017	1	0	seizures	0	0	0	1	0	0
03/02/2018	0	06/02/2018	4	03/02/2018	04/02/2018	2	0	1	72	0	0	0	0	1	0	0	0	1	1	1	1	0	0	1	1	0	9	0	0	0	0	0	0			-4	7	45	2	04/02/2018	2	1	seizures	0	0	0	1	0	0
09/03/2018	1	14/03/2018	6	09/03/2018	14/03/2018	6	0	1	72	0	0	0	1	1	0	0	0	1	1	0	1	0	1	0	0	0	2	0	0	0	0	0	0			-5	5	30	7	10/03/2018	2	0	seizures	0	0	0	1	0	0
09/03/2018	1			10/03/2018	18/03/2018	9	1	1	48	1	0	0	0	1	0	0	0	0	0	0	0	0	0	0	0	0	0	0	0	0	0	0	0		6		0	19	12	11/03/2018	2	0	confusion_coma	0	0	1	0	0	0
15/03/2018	1	05/04/2018	22	16/03/2018	04/04/2018	20	1	1	320	0	0	0	0	1	0	0	0	0	0	0	0	0	0	0	0	0	0	0	0	0	0	0	0	3	3		4	16	14	17/03/2018	2	0	sepsis	1	1	0	0	0	0
15/04/2018	0	20/04/2018	6	15/04/2018	20/04/2018	6	1	1		0	0	0	0	1	1	1	0	0	0	0	0	1	0	0	0	0	0	1	1	1	4	0	0				6	37	12	18/04/2018	4	0	confusion_coma	0	0	0	0	1	0
01/06/2018	1	05/06/2018	5	02/06/2018	05/06/2018	4	0	1	46	0	0	0	0	1	0	0	0	1	1	0	0	1	0	0	0	0	0	1	9	1	2	0	0		4		3	26	12	03/06/2018	2	1	seizures	0	0	0	1	0	0
24/06/2018	1	26/06/2018	3	25/06/2018	26/06/2018	2	0	1	512	0	0	0	0	1	0	0	0	0	0	0	0	0	0	0	0	0	1	0	0	1	1	0	0			-5	8	56	8	25/06/2018	1	0	confusion_coma	0	0	0	0	1	0
21/07/2018	1	15/08/2018	26	21/07/2018	12/08/2018	23	0	1	216	0	0	0	0	1	1	1	0	0	0	0	0	0	0	0	0	0	0	0	0	0	0	0	0	6	6		4	6	18	08/08/2018	19	1	sepsis	0	0	0	0	0	0
11/09/2018	0	01/10/2018	21	11/09/2018	15/09/2018	5	0	1	72	0	0	0	0	1	0	0	0	0	0	0	0	0	0	0	0	0	0	0	0	0	0	0	0			-5	9	55	13	15/09/2018	5	1	seizures	0	0	0	1	1	0
05/11/2018	1	23/11/2018	19	06/11/2018	13/11/2018	8	0	1	72	1	0	0	0	0	0	0	0	0	0	0	0	0	0	0	0	0	1	0	0	0	0	1	0	14	0	-5	7	49	18	05/11/2018	0	1	seizures	0	0	0	0	1	0
27/12/2018	0	01/01/2019	6	27/12/2018	01/01/2019	6	0	1		0	0	0	0	1	0	0	0	0	0	0	0	1	0	0	0	0	1	1	1	1	2	1	0			-5	4	48	14	28/12/2018	2	0	confusion_coma	0	0	0	0	1	0
02/01/2019	0	14/01/2019	13	02/01/2019	11/01/2019	10	0	1		0	0	0	0	1	1	1	0	0	0	0	0	1	0	0	0	0	1	0	0	1	2	0	0			-4	7	48	14	07/01/2019	6	0	sepsis	1	0	0	0	1	0
08/01/2019	1	23/01/2019	16	08/01/2019	22/01/2019	15	0	1	300	0	0	0	0	1	0	0	0	0	0	0	0	1	0	0	0	0	2	0	0	1	1	0	0	7	4		4	36	8	09/01/2019	2	0	confusion_coma	0	1	1	0	0	0
16/01/2019	1	31/01/2019	16	16/01/2019	25/01/2019	10	0	1		0	0	0	0	1	0	0	0	0	0	0	0	0	0	0	0	0	1	0	0	0	0	0	0			-5	11	34	6	23/01/2019	8	0	sepsis	0	1	0	0	1	0
29/01/2019	0	01/02/2019	4	30/01/2019	01/02/2019	3	0	1	100	0	0	0	0	0	0	0	0	0	0	0	0	0	0	0	0	0	3	0	0	1	8	0	0			-4	12	50				0	surgery	0	0	1	0	0	0
30/01/2019	1	18/02/2019	20	31/01/2019	04/02/2019	5	0	1	58	0	0	0	0	0	0	0	0	0	0	0	0	0	0	0	0	0	4	0	0	0	0	0	0			-5	9	52	7	01/02/2019	2	1	sepsis	0	0	0	0	1	0
26/01/2019	0	18/02/2019	24	26/01/2019	05/02/2019	11	0	1	144	0	1	0	0	1	0	0	0	0	0	0	0	0	0	0	0	0	7	0	0	0	0	0	0			3	11	44	11	30/01/2019	5	0	sepsis	1	0	1	0	0	0
06/02/2019	1	15/02/2019	10	06/02/2019	11/02/2019	6	0	1		0	0	0	0	1	1	0	1	0	0	0	0	0	0	0	0	1	0	0	0	1	1	0	1			-5	3	24	4	09/02/2019	4	0	surgery	0	0	0	0	0	0
06/02/2019	1	15/02/2019	10	06/02/2019	11/02/2019	6	0	1		0	0	0	0	1	1	0	1	0	0	0	0	0	0	0	0	0	0	0	0	1	1	0	0			-5	3	22	4	09/02/2019	4	0	surgery	0	0	0	0	0	0
19/02/2019	1	11/03/2019	21	20/02/2019	08/03/2019	17	0	0		0	0	0	0	1	0	0	0	0	0	0	0	0	0	0	0	0	2	0	0	0	0	0	0			2	2	33	6	06/03/2019	15	0	sepsis	1	0	0	0	0	0
02/04/2019	1	24/04/2019	23	02/04/2019	13/04/2019	12	1	1		1	1	0	0	1	0	0	0	1	1	0	0	1	0	0	0	0	4	0	0	1	1+9	1	0		3		6	28				0	sepsis	0	1	0	0	0	0
03/06/2019	0	28/06/2019	26	03/06/2019	07/06/2019	5	0	1	28	1	1	0	0	0	0	0	0	0	0	0	0	0	0	0	0	0	8	0	0	1	4	0	0		6	0	10	39	7	04/06/2019	2	0	sepsis	0	1	0	0	0	0
22/06/2019	1	01/07/2019	10	22/06/2019	25/06/2019	4	0	1		0	0	0	0	0	0	0	0	0	0	0	0	1	0	0	0	0	0	0	0	1	1	1	0			-5	5	43	11	24/06/2019	3	0	trauma	0	0	0	0	1	0
22/06/2019	1	01/07/2019	10	22/06/2019	29/06/2019	8	1	1		0	0	0	0	1	0	0	0	0	0	0	0	1	1	0	0	0	0	1	1	0	0	0	0			-4	8	32	12	27/06/2019	6	0	confusion_coma	0	0	0	0	1	0
06/07/2019	0	24/07/2019	19	06/07/2019	19/07/2019	14	0	1		0	0	0	0	1	0	0	0	0	0	0	0	0	0	0	0	0	1	0	0	0	0	0	0		6		7	41	13	07/07/2019	2	0	sepsis	1	0	0	0	0	0
25/07/2019	1	31/07/2019	7	25/07/2019	31/07/2019	7	1	1	104	0	0	0	0	1	0	0	0	0	0	0	0	0	0	0	0	0	0	0	0	0	0	0	0			-5	5	24	7	27/07/2019	3	1	trauma	0	0	0	0	1	0
06/08/2019	1	14/08/2019	9	06/08/2019	12/08/2019	7	1	1	240	0	1	0	0	1	1	0	1	0	0	0	0	0	0	0	0	0	4	0	0	0	0	0	0	4	5		5	26	5	06/08/2019	1	0	sepsis	0	0	1	0	0	0
09/10/2019	0	10/10/2019	2	09/10/2019	10/10/2019	2	0	1	111	0	0	0	0	1	0	0	0	0	0	0	0	1	0	0	0	0	0	0	0	1	2	0	0			-5	8	47	8	10/10/2019	2	0	confusion_coma	0	0	0	0	1	0
07/06/2019	1	08/06/2019	2	07/06/2019	08/06/2019	2	0	1	240	0	0	0	0	0	0	0	0	1	1	0	0	1	0	0	0	0	0	1	7	1	1	1	0	10	9		2	17	15	07/06/2019	1	1	trauma	0	0	0	0	0	0
16/09/2019	0	17/09/2019	2	16/09/2019	17/09/2019	2	0	1	160	0	0	0	0	0	0	0	0	1	1	0	0	1	0	0	0	0	0	0	0	1	1	1	0		11		2	13	11	16/09/2019	1	1	confusion_coma	0	0	0	0	0	0
05/04/2018	0	06/04/2018	2	05/04/2018	06/04/2018	2	0	1	278	0	0	0	0	1	1	1	0	1	1	0	1	0	0	0	0	0	0	1	8	1	2	0	0		11		0	6	11	05/04/2018	1	1	confusion_coma	0	0	0	0	0	0
16/03/2018	1	17/03/2018	2	16/03/2018	17/03/2018	2	0	1	288	0	0	0	0	1	0	0	0	1	1	0	0	1	0	0	0	0	1	1	8	1	2	1	0	6	14		1	20	17	16/03/2018	1	1	confusion_coma	0	0	0	0	0	0
15/11/2017	1	16/11/2017	2	15/11/2017	16/11/2017	2	0	1		0	0	0	0	1	0	0	0	1	1	0	1	0	0	0	0	1	0	0	0	0	0	0	0	3	5		0	15	5	15/11/2017	1	1	seizures	0	0	0	0	0	0
22/05/2019	1	24/05/2019	3	22/05/2019	23/05/2019	2	0	1	320	0	0	0	0	0	1	1	0	1	1	0	0	1	0	0	0	0	0	1	1	0	0	0	0	13	3		0	20	13	22/05/2019	1	1	sepsis	1	0	0	0	0	0
18/06/2018	1	20/06/2018	3	18/06/2018	20/06/2018	3	0	1	72	0	0	0	0	1	0	0	0	0	0	0	0	0	0	0	0	0	0	0	0	0	0	0	0	6	9		2	6	9	18/06/2018	1	1	sepsis	1	0	0	0	0	0
17/03/2017	1	20/03/2017	4	17/03/2017	19/03/2017	3	0	1	63	0	0	0	0	1	0	0	0	0	0	0	0	0	0	0	0	0	0	0	0	0	0	0	0	7	4		2	19	13	17/03/2017	1	1	confusion_coma	0	0	0	0	0	0
02/08/2019	1	06/08/2019	5	03/08/2019	04/08/2019	2	1	1	216	1	0	0	0	1	0	0	0	0	0	0	1	1	0	0	0	0	2	0	0	0	0	1	0	6	9		2	17	13	03/08/2019	1	1	trauma	0	0	0	0	0	0
16/08/2018	1	20/08/2018	5	16/08/2018	20/08/2018	5	0	1	148	0	0	0	0	1	0	0	0	0	0	0	0	1	0	0	0	0	0	0	0	1	2	1	0	7	10		0	10	13	16/08/2018	1	1	confusion_coma	0	0	0	0	0	0
31/07/2017	0	04/08/2017	5	04/08/2017	04/08/2017	1	0	1	432	0	0	0	0	1	1	1	0	0	0	0	0	0	0	0	0	0	0	0	0	0	0	0	0		8		1	6	12	03/08/2017	0	1	confusion_coma	0	0	0	0	0	0
20/11/2017	0	24/11/2017	5	22/11/2017	24/11/2017	3	0	1	120	0	0	0	0	1	1	1	1	0	0	0	0	0	0	0	0	0	1	0	0	0	0	0	1		14		2	13	15	21/11/2017	0	1	confusion_coma	0	0	0	0	0	0
17/10/2019	1	22/10/2019	6	17/10/2019	22/10/2019	6	1	1	360	0	0	0	0	0	0	0	0	0	0	0	0	0	0	0	0	0	2	0	0	1	1	0	0	4	11		1	17	11	17/10/2019	1	1	seizures	0	0	0	1	0	0
13/08/2018	1	18/08/2018	6	14/08/2018	18/08/2018	5	0	1	290	0	0	0	0	0	0	0	0	0	0	0	0	0	0	0	0	0	0	0	0	0	0	0	0	17	13		0	10	17	13/08/2018	0	1	confusion_coma	0	0	0	0	0	0
22/06/2018	1	27/06/2018	6	22/06/2018	24/06/2018	3	0	1	270	0	0	0	0	1	1	1	1	0	0	0	0	0	0	0	0	0	0	0	0	1	10	0	0	4	7		1	11	9	22/06/2018	1	1	confusion_coma	0	0	0	0	0	0
26/11/2017	1	01/12/2017	6	27/11/2017	01/12/2017	5	1	1	144	0	0	0	0	0	0	0	0	0	0	0	0	1	0	0	0	0	0	1	1	0	0	1	0	13	7		1	15	13	26/11/2017	0	1	other	0	0	0	0	0	0
08/06/2019	1	14/06/2019	7	09/06/2019	09/06/2019	1	0	1		0	0	0	0	1	1	1	0	0	0	0	0	1	0	0	0	0	0	0	0	0	0	1	0	8	12		0	17	12	08/06/2019	0	1	confusion_coma	0	0	0	0	0	0
23/08/2019	1	30/08/2019	8	24/08/2019	27/08/2019	4	0	1	130	0	0	0	0	0	1	0	1	0	0	0	0	0	0	0	0	0	1	0	0	0	0	0	1	4	4		3	22	8	26/08/2019	3	1	seizures	0	0	0	1	0	0
23/03/2019	1	30/03/2019	8	24/03/2019	25/03/2019	2	0	1	144	0	1	0	0	0	0	0	0	0	0	0	0	0	0	0	0	0	4	0	0	1	1	0	0	6	12		0	16	12	24/03/2019	1	1	seizures	0	0	0	1	0	0
16/02/2018	1	23/02/2018	8	17/02/2018	20/02/2018	4	1	1	50	1	1	0	0	1	0	0	0	0	0	0	0	0	0	0	0	0	7	0	0	0	0	0	0	1	1		6	34	9	18/02/2018	2	0	surgery	0	1	0	0	0	0
26/12/2018	1	02/01/2019	8	26/12/2018	30-d�c	5	0	1	160	0	1	0	0	1	0	0	0	0	0	0	0	0	0	0	0	0	5	0	0	1	10	0	0		3		6	26	13	28/12/2018	3	0	sepsis	1	0	0	0	0	0
03/04/2018	0	10/04/2018	8	03/04/2018	06/04/2018	4	0	1	82	0	0	0	0	1	0	0	0	0	0	0	0	0	0	0	0	0	2	0	0	0	0	0	0		13		3	22	14	03/04/2018	1	1	trauma	0	0	0	0	0	0
26/04/2019	1	04/05/2019	9	26/04/2019	04/05/2019	9	0	1	640	0	1	0	0	0	0	0	0	1	1	0	1	1	0	0	1	0	6	1	2	1	1	1	0	13	11		0	16	14	26/04/2019	1	1	confusion_coma	0	0	0	0	0	0
11/03/2019	1	19/03/2019	9	12/03/2019	14/03/2019	3	0	1		0	0	0	0	0	0	0	0	1	1	0	0	1	0	0	0	0	1	1	1	0	0	0	0	7	11		2	13	12	12/03/2019	1	1	trauma	0	0	0	0	0	0
29/01/2019	1	06/02/2019	9	29/01/2019	31/01/2019	3	0	1	144	0	0	0	0	1	0	0	0	0	0	0	0	0	0	0	0	0	0	0	0	0	0	0	0	19	13		5	25	19	29/01/2019	1	1	trauma	0	0	0	0	0	0
06/10/2019	1	14/10/2019	9	06/10/2019	08/10/2019	3	0	1	176	0	0	0	0	1	0	0	0	0	0	0	0	0	0	0	0	0	0	0	0	0	0	0	0	14	11		4	10	14	06/10/2019	1	1	seizures	0	0	0	1	0	0
16/03/2018	1	24/03/2018	9	16/03/2018	21/03/2018	6	0	1	108	0	0	0	0	1	1	1	0	0	0	0	0	0	0	0	0	0	0	0	0	0	0	0	0	1	1		4	27	13	19/03/2018	4	0	confusion_coma	0	0	0	0	1	0
02/07/2018	1	10/07/2018	9	03/07/2018	09/07/2018	7	0	1	216	0	0	0	0	0	0	0	0	0	0	0	0	0	0	0	0	0	0	0	0	0	0	0	0	11	15		3	13	17	03/07/2018	1	1	confusion_coma	0	0	0	0	0	0
21/08/2017	1	29/08/2017	9	22/08/2017	25/08/2017	4	0	1	72	0	0	0	0	1	1	1	0	0	0	0	0	0	0	0	0	0	5	0	0	0	0	0	0	4	3		4	34	4	22/08/2017	1	1	seizures	0	0	0	1	0	0
27/03/2019	1	05/04/2019	10	27/03/2019	30/03/2019	4	0	1	138	0	0	0	0	1	0	0	0	0	0	0	0	1	0	0	0	0	1	0	0	0	0	0	0	12	10		0	17	12	27/03/2019	1	1	seizures	0	0	0	0	0	0
26/06/2018	1	05/07/2018	10	26/06/2018	29/06/2018	4	0	1	384	1	0	0	0	1	0	0	0	0	0	0	0	0	0	0	0	0	2	0	0	1	1	0	0	6	7		3	13	11	27/06/2018	2	0	sepsis	1	0	0	0	0	0
05/04/2018	1	14/04/2018	10	05/04/2018	10/04/2018	6	1	1		0	0	0	0	1	0	0	0	0	0	0	0	1	0	0	0	0	3	1	8	1	8	1	0				6	32	8	08/04/2018	4	0	confusion_coma	0	0	0	0	1	0
19/06/2017	1	28/06/2017	10	20/06/2017	28/06/2017	9	0	1		0	0	0	0	1	0	0	0	0	0	0	0	0	0	0	0	0	0	0	0	0	0	0	0	0	2		0	6	18	23/06/2017	4	0	trauma	0	0	0	0	0	0
23/06/2019	0	03/07/2019	11	23/06/2019	28/06/2019	6	1	1	192	0	1	0	0	1	0	0	0	0	0	0	0	1	0	0	0	0	5	0	0	1	4	1	0				2	13	7	25/06/2019	3	0	other	0	1	0	0	0	0
20/11/2018	1	30/11/2018	11	21/11/2018	26/11/2018	6	0	1		0	0	0	0	1	1	1	1	0	0	0	0	0	1	0	0	0	0	0	0	1	1	0	1		8		3	16	14	23/11/2018	3	0	sepsis	1	0	0	0	0	0
08/06/2018	1	18/06/2018	11	09/06/2018	12/06/2018	4	0	1	397	0	0	0	0	0	0	0	0	0	0	0	0	0	0	0	0	0	0	0	0	1	4	0	0	8	7		3	16	14	09/06/2018	1	1	confusion_coma	0	0	0	0	0	0
20/05/2018	1	30/05/2018	11	21/05/2018	24/05/2018	4	0	1	90	0	0	0	0	0	0	0	0	1	1	0	1	0	0	0	0	0	2	0	0	0	0	0	0	9	6		5	18	16	22/05/2018	2	1	confusion_coma	0	0	0	0	0	0
12/05/2017	1	22/05/2017	11	12/05/2017	16/05/2017	5	1	1	105	0	0	0	0	0	0	0	0	0	0	0	0	1	0	0	0	0	2	1	8	1	2	1	0	0	0		1	25	9	15/05/2017	4	0	sepsis	1	0	0	0	0	0
21/07/2019	1	01/08/2019	12	21/07/2019	29/07/2019	9	0	1	288	0	0	0	0	1	0	0	0	1	1	0	0	1	0	0	0	0	1	0	0	1	2	1	0	4	4		6	19	15	23/07/2019	3	0	AKI	0	1	0	0	0	0
16/09/2019	1	27/09/2019	12	17/09/2019	19/09/2019	3	0	1	160	0	0	0	0	1	0	0	0	0	0	0	0	0	0	0	0	0	0	0	0	0	0	0	0	4	1		2	13	5	17/09/2019	1	0	confusion_coma	0	0	1	0	0	0
03/08/2019	0	14/08/2019	12	03/08/2019	07/08/2019	5	0	1		1	0	0	0	1	0	0	0	0	0	0	0	0	0	0	0	0	0	0	0	0	0	0	0		5		4	13	9	03/08/2019	1	0	sepsis	0	0	1	0	0	0
16/04/2018	1	27/04/2018	12	17/04/2018	23/04/2018	7	0	1	405	0	0	0	0	1	0	0	0	1	1	0	1	0	0	0	0	0	1	0	0	0	0	0	0	11	11		1	16	16	17/04/2018	1	1	seizures	0	0	0	0	0	0
04/01/2018	1	15/01/2018	12	05/01/2018	10/01/2018	6	0	1	144	0	0	0	0	0	0	0	0	0	0	0	0	0	0	0	0	0	1	0	0	0	0	0	0	8	9		2	20	13	08/01/2018	4	1	confusion_coma	0	0	1	0	0	0
27/02/2017	1	10/03/2017	12	28/02/2017	01/03/2017	2	1	1	211	0	0	0	0	1	0	0	0	0	0	0	0	0	0	0	0	0	0	0	0	0	0	0	0	7	4		3	24	7	28/02/2017	1	1	confusion_coma	0	0	1	0	0	0
04/10/2019	1	16/10/2019	13	04/10/2019	07/10/2019	4	0	1	131	0	0	0	0	1	0	0	0	0	0	0	0	0	0	0	0	0	5	0	0	1	1	0	0	9	10		0	13	13	04/10/2019	1	1	sepsis	0	0	0	0	0	0
01/09/2017	0	13/09/2017	13	01/09/2017	07/09/2017	7	0	1	58	0	0	0	0	0	0	0	0	0	0	0	0	0	0	0	0	0	2	0	0	1	1	0	0		0		4	54	9	06/09/2017	6	0	AKI	0	0	0	0	0	0
21/07/2017	0	02/08/2017	13	23/07/2017	28/07/2017	6	0	1	115	0	0	1	0	1	0	0	0	0	0	0	0	0	0	0	0	0	0	0	0	0	0	0	0		16		2	13	17	24/07/2017	2	1	confusion_coma	0	0	0	0	0	0
03/09/2019	1	16/09/2019	14	03/09/2019	11/09/2019	9	0	1	144	0	0	0	0	1	0	0	0	0	0	0	0	0	0	0	0	0	1	0	0	1	1	0	0	3	7		3	16	15	05/09/2019	3	0	trauma	1	0	0	0	0	0
12/10/2017	1	25/10/2017	14	12/10/2017	16/10/2017	5	0	1	211	0	0	0	0	1	0	0	0	0	0	0	0	0	0	0	0	0	3	0	0	1	1	0	0	4	4		3	23	8	13/10/2017	2	0	sepsis	1	0	0	0	0	0
25/11/2018	0	09/12/2018	15	25/11/2018	28/11/2018	4	0	1		0	0	0	0	1	0	0	0	0	0	0	0	0	1	0	0	0	1	1	5	1	1	0	0				5	28	3	26/11/2018	2	0	sepsis	0	1	0	0	0	0
16/11/2018	1	30/11/2018	15	16/11/2018	21/11/2018	6	0	1	160	0	0	0	0	0	1	1	0	1	1	0	1	0	0	0	0	0	2	0	0	0	0	0	0	7	7		7	32	9	17/11/2018	2	0	AKI	0	0	0	0	0	0
04/01/2018	1	18/01/2018	15	04/01/2018	11/01/2018	8	0	1	240	0	0	0	0	1	0	0	0	1	1	1	0	0	0	0	0	0	3	0	0	0	0	0	0	12	6		3	16	17	07/01/2018	4	1	confusion_coma	0	0	0	0	0	0
01/05/2017	1	15/05/2017	15	01/05/2017	05/05/2017	5	0	1	72	0	0	0	0	1	0	0	0	0	0	0	0	0	0	0	0	0	3	0	0	0	0	0	0	0	0		2	30	8	04/05/2017	4	0	sepsis	1	0	0	0	0	0
01/04/2019	1	16/04/2019	16	01/04/2019	02/04/2019	2	0	1	96	0	0	0	0	0	0	0	0	0	0	0	0	0	0	0	0	0	5	0	0	0	0	0	0	6	6		2	30	7	02/04/2019	2	0	confusion_coma	0	0	0	0	0	0
19/07/2018	1	03/08/2018	16	20/07/2018	25/07/2018	6	0	1	133	0	0	0	0	1	0	0	0	0	0	0	0	0	0	0	0	0	2	0	0	0	0	0	0	9	9		3	18	9	21/07/2018	2	1	surgery	0	0	0	0	0	0
24/07/2017	0	08/08/2017	16	24/07/2017	31/07/2017	8	0	1	135	0	0	0	0	0	0	0	0	1	1	0	1	0	0	0	0	0	2	0	0	0	0	0	0		3		6	23	17	26/07/2017	3	0	other	1	0	0	0	0	0
23/06/2017	1	08/07/2017	16	25/06/2017	27/06/2017	3	0	1	58	0	0	0	0	1	0	0	0	0	0	0	0	0	0	0	0	0	3	0	0	1	6	0	0	7	8		4	31	17	26/06/2017	2	1	sepsis	0	0	0	0	0	0
01/10/2018	1	17/10/2018	17	02/10/2018	08/10/2018	7	1	1	211	0	0	0	0	1	1	1	1	0	0	0	0	0	0	0	0	0	6	0	0	0	0	0	1		0		3	28				0	sepsis	1	0	0	0	0	0
15/08/2017	1	31/08/2017	17	15/08/2017	19/08/2017	5	0	1	38	0	0	0	0	0	0	0	0	0	0	0	0	0	0	0	1	0	3	0	0	0	0	0	0	0	0		7	36	15	16/08/2017	2	0	sepsis	0	1	0	0	0	0
20/07/2019	1	06/08/2019	18	20/07/2019	25/07/2019	6	0	1	120	0	0	0	0	1	0	0	0	0	0	0	0	1	0	0	0	0	0	0	0	0	0	0	0	15	9		7	32	15	20/07/2019	1	1	AKI	0	0	0	0	0	0
23/04/2017	1	10/05/2017	18	24/04/2017	06/05/2017	13	0	1	64	0	0	0	0	1	0	0	0	0	0	0	0	0	0	0	0	0	2	0	0	0	0	0	0	7	5		1	28	15	27/04/2017	4	0	sepsis	0	0	0	0	0	0
13/09/2018	1	01/10/2018	19	14/09/2018	14/09/2018	1	0	1	60	0	0	0	0	1	0	0	0	0	0	0	0	0	0	0	0	0	3	0	0	0	0	0	0		1		5	16	10	14/09/2018	1	0	sepsis	1	0	0	0	0	0
01/09/2019	0	20/09/2019	20	05/09/2019	07/09/2019	3	0	1		0	0	0	0	1	0	0	0	0	0	0	0	1	0	0	0	0	1	0	0	0	0	0	0		16		2	13	16	05/09/2019	1	1	trauma	0	0	0	0	0	0
25/04/2018	1	14/05/2018	20	25/04/2018	04/05/2018	10	0	1	150	0	1	0	0	1	0	0	0	0	0	0	0	0	0	0	0	0	2	0	0	0	0	0	0	8	11		6	28	11	25/04/2018	1	0	confusion_coma	0	0	1	0	0	0
16/05/2018	1	06/06/2018	22	16/05/2018	19/05/2018	4	1	1	72	0	0	0	0	1	0	0	0	0	0	0	0	1	0	0	0	0	3	1	1	1	1	1	0	0	2		4	27	4	17/05/2018	2	0	AKI	0	1	0	0	0	0
05/10/2017	1	26/10/2017	22	05/10/2017	19/10/2017	15	0	1	160	0	0	0	0	0	0	0	0	0	0	0	0	0	0	0	0	0	4	0	0	1	1	0	0	3	8		5	37	15	07/10/2017	3	0	AKI	0	0	0	0	0	0
17/10/2018	1	08/11/2018	23	17/10/2018	26/10/2018	10	1	1	42	0	0	0	0	1	0	0	0	0	0	0	0	1	0	0	0	0	2	1	4	0	0	0	0				2	26	8	19/10/2018	3	0	trauma	0	0	1	0	0	0
24/04/2019	0	17/05/2019	24	25/04/2019	27/04/2019	3	0	1	720	0	0	0	0	1	0	0	0	0	0	0	0	0	0	0	0	0	1	0	0	1	2	0	0		7		2	15	7	25/04/2019	1	0	surgery	0	0	0	0	0	0
30/01/2018	1	22/02/2018	24	31/01/2018	06/02/2018	7	0	1	288	0	1	0	0	1	0	0	0	0	0	0	0	0	0	0	0	0	6	0	0	1	1	0	0	4	4		7	25	8	03/02/2018	4	0	surgery	0	0	0	0	0	0
16/04/2019	0	10/05/2019	25	16/04/2019	27/04/2019	12	0	1		0	1	0	0	1	0	0	0	1	1	0	0	1	0	0	0	0	5	0	0	1	2	0	0		6		7	21	10	19/04/2019	4	0	sepsis	1	0	0	0	1	0
07/07/2017	0	02/08/2017	27	07/07/2017	11/07/2017	5	0	1	96	0	0	0	0	1	0	0	0	0	0	0	0	0	0	0	0	0	10	0	0	0	0	0	0		5		5	49	9	09/07/2017	3	0	sepsis	0	1	1	0	0	0
16/11/2019	1	13/12/2019	28	16/11/2019	18/11/2019	3	1	1	240	0	0	0	0	1	1	1	0	1	1	1	0	1	0	0	0	0	2	1	8	1	2+9	0	0	11	9		0	13	11	16/11/2019	1	1	confusion_coma	0	0	0	0	0	0
30/04/2018	0			03/05/2018	16/05/2018	14	0	1	58	0	0	0	0	0	0	0	0	0	0	0	0	0	0	0	0	0	4	0	0	0	0	0	0				7	41	6	05/05/2018	3	0	surgery	0	1	0	0	0	0
06/05/2017	1			06/05/2017	11/05/2017	6	0	1	69	0	0	0	0	1	0	0	0	0	0	0	0	0	0	0	1	0	4	0	0	0	0	0	0	0	0		8	25	9	10/05/2017	5	0	sepsis	1	1	0	0	0	0
20/11/2017	1	30/11/2017	11	20/11/2017	28/11/2017	9	0	1	240	1	0	0	0	1	0	0	0	0	0	0	0	1	0	0	0	0	0	0	0	1	2	1	0	8	3		4	24	16	23/11/2017	4	0	sepsis	0	0	0	0	0	0
29/03/2017	0			07/04/2017	09/04/2017	3	0	1		0	0	0	0	0	0	0	0	0	0	0	0	0	0	0	0	0	6	0	0	0	0	0	0		3		0	24	9	08/04/2017	2	1	confusion_coma	0	0	1	0	0	0
10/06/2017	0			14/06/2017	16/06/2017	3	1	1	72	0	0	0	0	0	0	0	0	0	0	0	0	1	0	0	0	0	3	0	0	1	4	0	0		4		2	26	6	15/06/2017	2	1	confusion_coma	0	0	0	0	0	0
03/09/2017	0	05/09/2017	3	04/09/2017	05/09/2017	2	0	1		0	0	0	0	1	0	0	0	1	1	0	1	0	0	0	0	0	1	0	0	0	0	0	0		11		11	45	11	04/09/2017	1	1	sepsis	1	0	0	0	0	0
19/09/2017	1	23/09/2017	5	20/09/2017	23/09/2017	4	0	1		0	1	0	0	1	0	0	0	1	1	0	1	1	0	0	0	0	5	0	0	0	0	0	0	0	7		12	27	11	22/09/2017	3	0	other	0	1	0	0	0	0
05/10/2017	1	07/10/2017	3	06/10/2017	07/10/2017	2	0	1	38	0	0	0	0	0	0	0	0	0	0	0	0	0	0	0	0	0	3	0	0	0	0	0	0	0	3		3	33	10	07/10/2017	2	0	sepsis	0	0	0	0	0	0
03/07/2018	1	04/07/2018	2	04/07/2018	04/07/2018	1	0	1		0	0	0	0	1	0	0	0	0	0	0	0	1	0	0	1	0	5	0	0	0	0	1	0	8		-5	13	55	10	04/07/2018	1	1	sepsis	1	1	0	0	0	0
29/10/2018	1	21/11/2018	24	29/10/2018	21/11/2018	24	0	1	72	0	0	0	0	1	0	0	0	0	0	0	0	0	0	0	0	0	4	0	0	0	0	0	0			-5	9	41	7	07/11/2018	10	0	sepsis	1	1	0	0	0	0
14/01/2019	1	19/01/2019	6	15/01/2019	19/01/2019	5	0	1	70	0	0	0	0	1	0	0	0	1	1	1	1	0	0	0	0	0	4	0	0	0	0	0	0			-5	12	67	5	18/01/2019	4	0	AKI	1	1	0	1	0	0
26/01/2019	1	15/02/2019	21	26/01/2019	15/02/2019	21	0	1	216	0	0	0	0	1	0	0	0	0	0	0	0	0	0	0	0	0	2	0	0	0	0	0	0	7	6		6	23	7	26/01/2019	1	1	sepsis	1	1	0	0	0	0
28/04/2019	1	05/05/2019	8	28/04/2019	05/05/2019	8	1	1		0	0	0	0	1	0	0	0	0	0	0	0	0	0	0	0	0	0	0	0	0	0	0	0	4	4		3	27	9	30/04/2019	3	0	confusion_coma	0	0	1	0	0	0
10/05/2019	0	16/05/2019	7	10/05/2019	16/05/2019	7	0	1	244	0	0	0	0	1	1	1	0	0	0	0	0	0	0	0	0	0	6	0	0	0	0	0	0			-2	3	16	25	16/05/2019	7	0	surgery	0	0	0	0	0	0
25/09/2019	0	13/10/2019	19	25/09/2019	13/10/2019	19	0	1	288	0	1	0	0	0	0	0	0	0	0	0	0	1	0	0	0	1	6	0	0	0	0	1	0		7		5	18	12	27/09/2019	3	0	confusion_coma	0	0	1	0	0	0
19/04/2019	1	25/04/2019	7	20/04/2019	25/04/2019	6	0	1		0	0	0	0	1	0	0	0	1	0	1	0	0	0	0	0	0	1	0	0	0	0	0	0	6	8		5	13	19	23/04/2019	4	1	sepsis	1	0	0	0	0	0
11/08/2017	0	18/08/2017	8	11/08/2017	18/08/2017	8	0	1		0	0	0	0	1	0	0	0	1	1	0	1	1	1	1	1	0	8	0	0	1	1	0	0				4	18	21	15/08/2017	5	0	surgery	1	0	0	0	0	0
31/05/2019	0	16/06/2019	17	06/06/2019	12/06/2019	7	1	1	96	1	1	0	1	1	0	0	0	1	1	0	0	0	0	1	0	1	6	0	0	0	0	0	0		6		4	26	11	08/06/2019	3	0	other	1	0	0	0	0	0
[truncated: 131 more columns]
